# Supplementary material for: Discriminatory Brain Processes of Native and Foreign Language in Children with and without Reading Difficulties
Source: Brain Sci. 2022 Dec 30;13(1):76. doi: 10.3390/brainsci13010076 (PMC9856413; doi:10.3390/brainsci13010076)
Supplement: Supplementary file 1 [file brainsci-13-00076-s001.zip]

Archive with 1 entries (1 files):
- brainsci-2058474-supplementary.pdf
